# Supplementary material for: Adaptive Laboratory Evolution and Carbon/Nitrogen Imbalance Promote High-Yield Ammonia Release in Saccharomyces cerevisiae
Source: Microorganisms. 2025 Jan 25;13(2):268. doi: 10.3390/microorganisms13020268 (PMC11858359; doi:10.3390/microorganisms13020268)
Supplement: Supplementary file 1 [file microorganisms-13-00268-s001.zip]

Archive with 1 entries (1 files):
- microorganisms-3407781-supplementary.pdf
